# Supplementary material for: A continent-wide high genetic load in African buffalo revealed by clines in the frequency of deleterious alleles, genetic hitchhiking and linkage disequilibrium
Source: PLoS One. 2021 Dec 9;16(12):e0259685. doi: 10.1371/journal.pone.0259685 (PMC8659316; doi:10.1371/journal.pone.0259685)
Supplement: S3 Table — (CSV) [file pone.0259685.s004.csv]

Microsatellite	Allele size (bp)	high body condition males BTB free	low body condition males with BTB	# observed	MDTA or wt allele
BM0719	134	0	0.018	1
BM0719	136	0.083	0.107	12	MDTA
BM0719	142	0.028	0.071	6
BM0719	144	0.028	0.036	4
BM0719	146	0.153	0.089	16	wt
BM0719	148	0.361	0.304	43	wt
BM0719	150	0.042	0	3
BM0719	152	0.097	0.161	16	MDTA
BM0719	154	0.167	0.161	21	wt
BM0719	158	0.042	0.054	6
BM1824	169	0.066	0.043	8
BM1824	175	0.053	0.014	5
BM1824	177	0	0.029	2
BM1824	179	0.039	0.043	6
BM1824	181	0.263	0.343	44	MDTA
BM1824	183	0.079	0.057	10	wt
BM1824	185	0.092	0.129	16	MDTA
BM1824	187	0.039	0.071	8
BM1824	189	0.039	0.029	5
BM1824	191	0.013	0	1
BM1824	193	0.066	0.029	7
BM1824	195	0.105	0.071	13	wt
BM1824	197	0.105	0.114	16	MDTA
BM1824	199	0.039	0.029	5
BM3205	198	0.079	0.029	8
BM3205	200	0.013	0.014	2
BM3205	202	0.211	0.2	30	wt
BM3205	204	0.066	0.1	12	MDTA
BM3205	206	0.171	0.214	28	MDTA
BM3205	208	0.132	0.057	14	wt
BM3205	210	0	0.057	4
BM3205	212	0.066	0.029	7
BM3205	214	0.224	0.286	37	MDTA
BM3205	218	0.026	0	2
BM3205	220	0.013	0.014	2
BM3517	86	0.132	0.103	17	wt
BM3517	88	0.013	0	1
BM3517	90	0.039	0.029	5
BM3517	92	0.632	0.632	91	MDTA
BM3517	94	0.158	0.221	27	MDTA
BM3517	96	0.026	0.015	3
BM4028	126	0.026	0	2
BM4028	132	0.118	0.043	12	wt
BM4028	134	0.855	0.929	130	MDTA
BM4028	136	0	0.029	2
CSSM19	128	0.013	0	1
CSSM19	136	0.026	0	2
CSSM19	138	0	0.043	3
CSSM19	140	0.013	0.014	2
CSSM19	142	0.026	0.014	3
CSSM19	144	0.333	0.529	63	MDTA
CSSM19	146	0.154	0.171	24	MDTA
CSSM19	148	0.269	0.157	32	wt
CSSM19	150	0.077	0.043	9	wt
CSSM19	152	0.051	0.029	6
CSSM19	154	0.038	0	3
DIK20	162	0	0.015	1
DIK20	164	0.191	0.059	17	wt
DIK20	170	0.044	0.074	8
DIK20	174	0.029	0.088	8
DIK20	176	0.015	0.015	2
DIK20	178	0.015	0.059	5
DIK20	180	0.029	0.015	3
DIK20	182	0.015	0.059	5
DIK20	184	0.162	0.074	16	wt
DIK20	186	0.118	0.074	13	wt
DIK20	188	0.103	0.118	15	MDTA
DIK20	190	0.015	0.088	7
DIK20	192	0.044	0.015	4
DIK20	196	0.015	0.015	2
DIK20	198	0.191	0.235	29	MDTA
DIK20	208	0.015	0	1
ETH010	204	0.833	0.914	129	MDTA
ETH010	206	0.167	0.086	19	wt
ETH225	133	0.605	0.757	99	MDTA
ETH225	135	0	0.014	1
ETH225	137	0.395	0.229	46	wt
ILSTS026	143	0.026	0.031	4
ILSTS026	147	0	0.016	1
ILSTS026	149	0.132	0.203	23	MDTA
ILSTS026	151	0.197	0.188	27	wt
ILSTS026	153	0.158	0.141	21	wt
ILSTS026	155	0.026	0	2
ILSTS026	157	0.118	0.063	13	wt
ILSTS026	159	0.158	0.188	24	MDTA
ILSTS026	161	0.026	0	2
ILSTS026	163	0.145	0.141	20	wt
ILSTS026	167	0.013	0.031	3
INRA006	107	0.013	0	1
INRA006	109	0.145	0.114	19	wt
INRA006	111	0.013	0.043	4
INRA006	113	0.579	0.686	92	MDTA
INRA006	115	0.184	0.157	25	wt
INRA006	119	0.053	0	4
INRA006	127	0.013	0	1
INRA128	166	0.079	0.043	9	wt
INRA128	168	0.092	0.014	8
INRA128	170	0.118	0.171	21	MDTA
INRA128	174	0.079	0.043	9	wt
INRA128	176	0.553	0.643	87	MDTA
INRA128	178	0.053	0.071	9	MDTA
INRA128	182	0.026	0.014	3
SPS115	219	0.039	0	3
SPS115	220	0	0.015	1
SPS115	223	0.013	0.059	5
SPS115	226	0	0.015	1
SPS115	227	0.026	0.015	3
SPS115	229	0.066	0.132	14	MDTA
SPS115	231	0.066	0.044	8
SPS115	233	0.079	0.029	8
SPS115	235	0.211	0.191	29	wt
SPS115	237	0.066	0.088	11	MDTA
SPS115	239	0.316	0.309	45	wt
SPS115	241	0	0.015	1
SPS115	243	0.013	0	1
SPS115	245	0	0.015	1
SPS115	249	0.105	0.074	13	wt
TGLA057	89	0.092	0.071	12	wt
TGLA057	93	0.237	0.329	41	MDTA
TGLA057	95	0.171	0.257	31	MDTA
TGLA057	97	0.368	0.243	45	wt
TGLA057	99	0.079	0.071	11	wt
TGLA057	101	0.053	0.029	6
TGLA159	223	0.152	0.221	25	MDTA
TGLA159	225	0.167	0.103	18	wt
TGLA159	227	0.364	0.353	48	wt
TGLA159	229	0.061	0.059	8
TGLA159	231	0.091	0.176	18	MDTA
TGLA159	233	0.045	0	3
TGLA159	235	0.076	0.059	9	wt
TGLA159	237	0.045	0.029	5
TGLA227	70	0.095	0.014	8
TGLA227	72	0.716	0.757	106	MDTA
TGLA227	74	0.068	0.186	18	MDTA
TGLA227	76	0.122	0.043	12	wt
TGLA263	114	0.026	0.014	3
TGLA263	120	0	0.029	2
TGLA263	122	0.605	0.643	91	MDTA
TGLA263	124	0.237	0.186	31	wt
TGLA263	126	0.118	0.114	17	wt
TGLA263	130	0.013	0.014	2
