# Supplementary material for: A continent-wide high genetic load in African buffalo revealed by clines in the frequency of deleterious alleles, genetic hitchhiking and linkage disequilibrium
Source: PLoS One. 2021 Dec 9;16(12):e0259685. doi: 10.1371/journal.pone.0259685 (PMC8659316; doi:10.1371/journal.pone.0259685)
Supplement: S5 Table — (CSV) [file pone.0259685.s006.csv]

Microsatellite	Pearson correlation allele frequencies	Pearson correlation heterozygosity
BM0719	0.269542763	-0.083281804
BM1824	-0.317981495	0.071106989
BM3205	-0.636776425	-0.32939224
BM3517	-0.627404933	0.835175522
BM4028	-0.78648889	0.881578077
CSSM019	-0.719594126	0.565928821
DIK020	0.585044673	-0.091991787
ETH010	-0.592050212	0.65422748
ETH225	-0.472927577	0.327106045
ILSTS026	-0.11020443	-0.225540911
INRA006	-0.389162469	0.450891086
INRA128	0.410367518	-0.416326502
SPS115	0.342676977	0.522252837
TGLA057	-0.343075479	0.68932131
TGLA159	-0.19534864	-0.066140101
TGLA227	0.574438169	-0.565176701
TGLA263	-0.166907051	0.631123186
