# Supplementary material for: A continent-wide high genetic load in African buffalo revealed by clines in the frequency of deleterious alleles, genetic hitchhiking and linkage disequilibrium
Source: PLoS One. 2021 Dec 9;16(12):e0259685. doi: 10.1371/journal.pone.0259685 (PMC8659316; doi:10.1371/journal.pone.0259685)
Supplement: S6 Table — (CSV) [file pone.0259685.s007.csv]

population	latitude	He BM3517	He BM4028	He ETH010	He ETH225	He INRA006	He INRA128	He TGLA227	He TGLA263	He BM719	He BM3205	He CSSM019	He DIK020	He ILSTS026	He SPS115	He TGLA57	He TGLA159	He BM1824	He AGLA293	He ABS10
Kidepo Valley NP	3.85	0.762446657	0.553342817				0.285917496			0.861904762	0.891891892	0.810810811	0.86628734	0.86344239		0.775248933	0.819047619		0.880512091	0.789473684
Murchison Falls NP	2.15	0.8	0.72183908				0.48045977			0.806896552	0.788505747	0.850574713	0.928735632	0.813793103		0.825396825	0.862068966		0.937931034	0.742105263
Laikipia NP	0.4	0.682709447	0.670231729				0.532976827			0.83600713	0.844919786	0.855614973	0.903743316	0.837789661		0.786096257	0.800356506		0.856854839	0.670231729
Queen Elizabeth NP Mw†	-0.06	0.79933358	0.521658645				0.436875231			0.802295446	0.837467605	0.850055535	0.890005288	0.84154017		0.854498334	0.803312629		0.906496927	0.632728619
Queen Elizabeth NP Is†	-0.36	0.834224599	0.639928699				0.625668449			0.720142602	0.814616756	0.85026738	0.907308378	0.787878788		0.832442068	0.807486631		0.900178253	0.689839572
Lake Nakuru NP	-0.4	0.682026367	0.65779132			0.689201054	0.604757998		0.762732919	0.838751514	0.747924463	0.858072581	0.890526974	0.828633931		0.835501387	0.76045158		0.932600733	0.776865672
Lake Mburo NP	-0.58	0.602298851	0.724137931				0.131034483			0.691954023	0.871264368	0.848275862	0.898850575	0.848275862		0.726436782	0.724137931		0.908045977	0.788505747
Nairobi NP	-1.36	0.763869132	0.687055477				0.392603129			0.817923186	0.795163585	0.807965861	0.795163585	0.79943101		0.837837838	0.746799431		0.886201991	0.779516358
Masai Mara GR	-1.47	0.629432257	0.758779776			0.705263158	0.63773656		0.757894737	0.832388664	0.794670935	0.860027827	0.866071429	0.869466152		0.822803879	0.84554045		0.893060917	0.731644855
Serengeti NP‡	-2.2	0.677018634	0.557349896	0.651096491		0.732091097	0.574187884		0.687645688	0.89068323	0.794556629	0.867559524	0.895571096	0.874120083	0.873484329	0.826163301	0.852502195	0.832027168	0.933116883	0.588235294
Amboseli NP	-2.6	0.575723653	0.66304174			0.731152205	0.454022069		0.790896159	0.891928366	0.817052758	0.880199726	0.847904585	0.808589655		0.79659685	0.744638129		0.86026586	0.625177809
Tsavo NP	-2.7	0.675	0.568627451			0.866666667	0.591666667		0.758169935	0.85	0.833333333	0.883333333	0.89010989	0.825		0.849673203	0.824175824		0.95	0.60130719
Niassa Reserve	-12.25		0.271794872	0.384615385	0.507692308	0.797435897	0.617948718	0.337179487	0.714102564			0.864102564	0.834615385	0.875641026	0.875641026			0.870554765	0.933333333	0.606410256
Mana Pools NP/Nyakasanga	-15.9		0.1	0.1	0.521052632	0.836842105	0.673202614	0.468421053	0.836842105			0.894736842	0.9	0.873684211	0.9			0.894736842	0.926315789	0.747368421
Victoria Falls NP	-17.97		0.128735632	0.287356322	0.331034483	0.786206897	0.731034483	0.420689655	0.850574713			0.802298851	0.928735632	0.779310345	0.864367816			0.793103448	0.935632184	0.63908046
Caprivi Strip	-18.1	0.494829225														0.757616412
Chobe NP	-18.45		0.088794926	0.304439746	0.485200846	0.787526427	0.485200846	0.389006342	0.815010571			0.794926004	0.943722944	0.783298097	0.850174216			0.822190612	0.893234672	0.525369979
Gorongosa NP	-18.8		0.274725275	0.527472527	0.527472527	0.648351648	0.472527473	0.362637363	0.692307692			0.835164835	0.863636364	0.868131868	0.868131868			0.833333333	0.901098901	0.714285714
Marromeu GR	-18.85		0.371660859	0.176538908	0.50174216	0.601626016	0.646922184	0.354239257	0.646922184			0.840882695	0.758179232	0.828106852	0.87340302			0.869918699	0.897793264	0.581881533
Hwange NP	-19.2		0	0.166666667	0.484848485	0.787878788	0.757575758	0.303030303	0.757575758			0.818181818	0.909090909	0.712121212	0.893939394			0.888888889	0.878787879	0.439393939
Okavango Delta	-19.3		0.18974359	0.149359886	0.45	0.846153846	0.542307692	0.273076923	0.767948718			0.802564103	0.875641026	0.824358974	0.859174964			0.830725462	0.852564103	0.591025641
Malilangwe Wildlife Res.	-21		0.311538462	0.142307692	0.408974359	0.764102564	0.648717949	0.406410256	0.652564103			0.784615385	0.908974359	0.855128205	0.838461538			0.835897436	0.893589744	0.767948718
Gonarezhou NP	-21.65		0.069707401	0.212277682	0.477337923	0.689852454	0.652815417	0.491967871	0.5562249			0.863453815	0.875768218	0.868330465	0.843119542			0.768905341	0.895295468	0.627366609
Sengwe Safari Area	-22.3		0.233333333	0	0.5	0.733333333	0.725	0.525	0.4			0.866666667	0.891666667	0.833333333	0.891666667			0.891666667	0.858333333	0.7
Crooks corner	-22.42		0.147692308	0.369230769	0.507692308	0.427692308	0.464615385	0.544615385	0.612318841			0.833846154	0.904615385	0.88	0.824615385			0.873846154	0.88	0.590769231
Limpopo NP	-23.25		0.53030303	0	0.53030303	0.681818182	0.560606061	0.560606061	0.53030303			0.863636364	0.893939394	0.878787879	0.833333333			0.844444444	0.818181818	0.621212121
Manguana	-24.9		0.428571429	0.25	0.428571429	0.642857143	0.607142857	0.642857143	0.428571429			0.678571429	0.892857143	0.964285714	0.892857143			0.333333333	0.928571429	0.75
Northern KNP¶	-23.15	0.544504158	0.2091654	0.324053421	0.429888236	0.63474761	0.586369269	0.442332066	0.56226614	0.8470289	0.844683297	0.813237185	0.901167105	0.862424242	0.854097497	0.766062514	0.813810514	0.818206118	0.896256684	0.648246314
Southern KNP¶	-24.75	0.511228115	0.156766851	0.253427422	0.438039465	0.555969026	0.550007428	0.451503466	0.543705986	0.820908803	0.840038358	0.75876146	0.885440103	0.856351915	0.83043629	0.760466349	0.80005185	0.873927157	0.905241935	0.699596774
HiP	-28.22	0.616013318	0.425337379	0.429637517	0.121419298	0.643576372	0.144014365	0.667079643	0.664245932	0.640142505	0.627391675	0.671726557	0.408669843	0.356867548	0.812909558	0.657389437	0.679937752	0.735053751	0.68974359	0.765384615
