# Supplementary material for: A continent-wide high genetic load in African buffalo revealed by clines in the frequency of deleterious alleles, genetic hitchhiking and linkage disequilibrium
Source: PLoS One. 2021 Dec 9;16(12):e0259685. doi: 10.1371/journal.pone.0259685 (PMC8659316; doi:10.1371/journal.pone.0259685)
Supplement: S7 Table — (CSV) [file pone.0259685.s008.csv]

Population	Latitude	Locus pair	Sign LD	# non-double heterozygotes	# double heterozygotes
Niassa Reserve	-12.25	BM1824-CSSM19	0	19	0
Mana Pools NP	-15.9	BM1824-CSSM19	1	10	1
Victoria Falls NP	-17.97	BM1824-CSSM19	0	14	1
Chobe NP	-18.45	BM1824-CSSM19	0	15	4
Hwange NP	-19.2	BM1824-CSSM19	NA	3	2
Okavango Delta	-19.3	BM1824-CSSM19	0	18	1
Gorongosa NP	-18.8	BM1824-CSSM19	1	5	1
Marromeu GR	-18.85	BM1824-CSSM19	0	18	3
Malilangwe Wildlife Reserve	-21	BM1824-CSSM19	1	17	3
Gonarezhou NP	-21.65	BM1824-CSSM19	1	26	5
Sengwe Safari Area	-22.3	BM1824-CSSM19	NA	5	3
Crooks corner	-22.42	BM1824-CSSM19	1	11	2
Limpopo NP	-23.25	BM1824-CSSM19	1	7	1
Northern KNP	-23.15	BM1824-CSSM19	1	116	39
Southern KNP	-24.75	BM1824-CSSM19	1	229	81
Kidepo Valley NP	3.85	CSSM19-BM3205	NA	18	1
Murchison Falls NP	2.15	CSSM19-BM3205	NA	12	3
Laikipia NP	0.4	CSSM19-BM3205	NA	16	1
Queen Elizabeth NP Mw	-0.06	CSSM19-BM3205	0	36	1
Queen Elizabeth NP Is	-0.36	CSSM19-BM3205	0	16	1
Lake Nakuru NP	-0.4	CSSM19-BM3205	1	44	3
Lake Mburo NP	-0.58	CSSM19-BM3205	NA	14	1
Nairobi NP	-1.36	CSSM19-BM3205	NA	19	0
Masai Mara GR	-1.47	CSSM19-BM3205	0	38	4
Serengeti NP	-2.2	CSSM19-BM3205	NA	28	3
Amboseli NP	-2.6	CSSM19-BM3205	NA	30	6
Tsavo NP	-2.7	CSSM19-BM3205	1	8	0
Northern KNP	-23.15	CSSM19-BM3205	1	109	47
Southern KNP	-24.75	CSSM19-BM3205	1	249	79
Lake Nakuru NP	-0.4	ILSTS026-INRA006	NA	33	1
Masai Mara GR	-1.47	ILSTS026-INRA006	NA	10	0
Serengeti NP	-2.2	ILSTS026-INRA006	1	33	2
Amboseli NP	-2.6	ILSTS026-INRA006	NA	18	1
Tsavo NP	-2.7	ILSTS026-INRA006	NA	8	0
Niassa Reserve	-12.25	ILSTS026-INRA006	NA	18	2
Mana Pools NP	-15.9	ILSTS026-INRA006	0	11	1
Victoria Falls NP	-17.97	ILSTS026-INRA006	1	14	1
Chobe NP	-18.45	ILSTS026-INRA006	1	18	4
Gorongosa NP	-18.8	ILSTS026-INRA006	NA	5	2
Marromeu GR	-18.85	ILSTS026-INRA006	0	20	1
Hwange NP	-19.2	ILSTS026-INRA006	0	5	1
Okavango Delta	-19.3	ILSTS026-INRA006	1	16	4
Malilangwe Wildlife Reserve	-21	ILSTS026-INRA006	1	17	3
Gonarezhou NP	-21.65	ILSTS026-INRA006	0	31	10
Sengwe Safari Area	-22.3	ILSTS026-INRA006	NA	4	4
Crooks corner	-22.42	ILSTS026-INRA006	1	10	3
Limpopo NP	-23.25	ILSTS026-INRA006	NA	8	2
Northern KNP	-23.15	ILSTS026-INRA006	0	141	41
Southern KNP	-24.75	ILSTS026-INRA006	1	247	57
Lake Nakuru NP	-0.4	INRA006-TGLA263	1	22	12
Masai Mara GR	-1.47	INRA006-TGLA263	0	7	3
Serengeti NP	-2.2	INRA006-TGLA263	1	27	6
Amboseli NP	-2.6	INRA006-TGLA263	1	18	1
Tsavo NP	-2.7	INRA006-TGLA263	1	8	0
Niassa Reserve	-12.25	INRA006-TGLA263	0	19	1
Mana Pools NP	-15.9	INRA006-TGLA263	0	11	1
Victoria Falls NP	-17.97	INRA006-TGLA263	1	13	2
Chobe NP	-18.45	INRA006-TGLA263	1	17	5
Gorongosa NP	-18.8	INRA006-TGLA263	NA	3	4
Marromeu GR	-18.85	INRA006-TGLA263	1	18	3
Hwange NP	-19.2	INRA006-TGLA263	1	5	1
Okavango Delta	-19.3	INRA006-TGLA263	0	18	2
Malilangwe Wildlife Reserve	-21	INRA006-TGLA263	1	18	2
Gonarezhou NP	-21.65	INRA006-TGLA263	1	30	11
Sengwe Safari Area	-22.3	INRA006-TGLA263	NA	5	3
Crooks corner	-22.42	INRA006-TGLA263	NA	8	4
Limpopo NP	-23.25	INRA006-TGLA263	1	6	4
Northern KNP	-23.15	INRA006-TGLA263	0	139	43
Southern KNP	-24.75	INRA006-TGLA263	0	250	80
Kidepo Valley NP	3.85	TGLA57-INRA128	0	17	2
Murchison Falls NP	2.15	TGLA57-INRA128	1	14	0
Laikipia NP	0.4	TGLA57-INRA128	1	12	5
Queen Elizabeth NP Mw	-0.06	TGLA57-INRA128	1	34	3
Queen Elizabeth NP Is	-0.36	TGLA57-INRA128	0	16	1
Lake Nakuru NP	-0.4	TGLA57-INRA128	1	43	10
Lake Mburo NP	-0.58	TGLA57-INRA128	NA	14	1
Nairobi NP	-1.36	TGLA57-INRA128	NA	16	3
Masai Mara GR	-1.47	TGLA57-INRA128	NA	32	11
Serengeti NP	-2.2	TGLA57-INRA128	1	29	4
Amboseli NP	-2.6	TGLA57-INRA128	1	32	6
Tsavo NP	-2.7	TGLA57-INRA128	1	6	2
Northern KNP	-23.15	TGLA57-INRA128	1	129	27
Southern KNP	-24.75	TGLA57-INRA128	1	287	44
