# Supplementary material for: A continent-wide high genetic load in African buffalo revealed by clines in the frequency of deleterious alleles, genetic hitchhiking and linkage disequilibrium
Source: PLoS One. 2021 Dec 9;16(12):e0259685. doi: 10.1371/journal.pone.0259685 (PMC8659316; doi:10.1371/journal.pone.0259685)
Supplement: S8 Table — (CSV) [file pone.0259685.s009.csv]

He KNP	He HiP	He Addo NP	Microsatellite	Reference
0.522	0.616	0.334	BM3517	de Jager et.al 2020, van Hooft et.al 2014,2019
0.173	0.425		BM4028	van Hooft et.al 2014,2019
0.275	0.43	0.152	ETH010	de Jager et.al 2020, van Hooft et.al 2014,2019
0.436	0.121		ETH225	van Hooft et.al 2014,2019
0.58	0.644	0.377	INRA006	de Jager et.al 2020, van Hooft et.al 2014,2019
0.562	0.144		INRA128	van Hooft et.al 2014,2019
0.449	0.667	0.545	TGLA227	de Jager et.al 2020, van Hooft et.al 2014,2019
0.55	0.664	0.141	TGLA263	de Jager et.al 2020, van Hooft et.al 2014,2019
0.832	0.64	0.673	BM719	de Jager et.al 2020, van Hooft et.al 2014,2019
0.843	0.627	0.636	BM3205	de Jager et.al 2020, van Hooft et.al 2014,2019
0.777	0.672	0.23	CSSM019	de Jager et.al 2020, van Hooft et.al 2014,2019
0.893	0.409		DIK020	van Hooft et.al 2014,2019
0.864	0.357	0.153	ILSTS026	de Jager et.al 2020, van Hooft et.al 2014,2019
0.84	0.813	0.783	SPS115	de Jager et.al 2020, van Hooft et.al 2014,2019
0.762	0.657		TGLA57	van Hooft et.al 2014,2019
0.804	0.68		TGLA159	van Hooft et.al 2014,2019
0.861	0.735	0.649	BM1824	de Jager et.al 2020, van Hooft et.al 2014,2019
0.658	0.765		ABS10	Smitz et.al 2014, Van Hooft et al. 2000
0.874	0.652		AGLA293	Lane-deGraaf et.al 2015, Smitz et.al 2014, Van Hooft et al. 2000
0.815	0.675		TEX15	Lane-deGraaf et.al 2015
0.75	0.641		IGF	Lane-deGraaf et.al 2015
0.897	0.773		RM154	Lane-deGraaf et.al 2015
0.752	0.795		BR2936	Lane-deGraaf et.al 2015
0.229	0.313		BMS1617	Lane-deGraaf et.al 2015
0.344	0.091		IFNG	Lane-deGraaf et.al 2015
0.819	0.749		BL4	Lane-deGraaf et.al 2015
0.716	0.662		CSSM34	Lane-deGraaf et.al 2015
0.743	0.73		KRT2	Lane-deGraaf et.al 2015
0.632	0.514		ILSTS22	Lane-deGraaf et.al 2015
0.869	0.733		GLYCAM1	Lane-deGraaf et.al 2015
0.848	0.839		KERA	Lane-deGraaf et.al 2015
0.447	0.176	0.375	DU2S1	O’Ryan et.al 1998
0.763	0.727	0.486	DU17S2	O’Ryan et.al 1998
0.825	0.745	0.426	D1S6	O’Ryan et.al 1998
0.873	0.774	0.599	D21S4	O’Ryan et.al 1998
0.691	0.243	0.5	BOVIRBP	O’Ryan et.al 1998
0.678	0.549	0.364	CSFM50	O’Ryan et.al 1998
0.805	0.628	0.625	CSSM28	O’Ryan et.al 1998
0.686	0.581	0.447	average
